# Supplementary material for: N,Zn-Doped Fluorescent Sensor Based on Carbon Dots for the Subnanomolar Detection of Soluble Cr(VI) Ions
Source: Sensors (Basel). 2023 Feb 2;23(3):1632. doi: 10.3390/s23031632 (PMC9919354; doi:10.3390/s23031632)
Supplement: Supplementary file 1 [file sensors-23-01632-s001.zip]

Archive with 1 entries (1 files):
- sensors-2113198-supplementary.pdf
